# Supplementary material for: Safety and Effectiveness of Oral Anticoagulants in Atrial Fibrillation: Real-World Insights Using Natural Language Processing and Machine Learning
Source: J Clin Med. 2024 Oct 18;13(20):6226. doi: 10.3390/jcm13206226 (PMC11508721; doi:10.3390/jcm13206226)
Supplement: Supplementary file 1 [file jcm-13-06226-s001.zip]

Archive with 1 entries (1 files):
- jcm-3209235-supplementary.pdf
